# Supplementary material for: Adaptive plasticity of natural interleukin-35-induced regulatory T cells (Tr35) that are required for T-cell immune regulation
Source: Theranostics. 2024 May 5;14(7):2897–914. doi: 10.7150/thno.90608 (PMC11103508; doi:10.7150/thno.90608)
Supplement: Supplementary file 2 — Table S1 Top 724 differential expression genes between Tr35 and Tconv [file thnov14p2897s2.xlsx]

## Sheet: gene_list
Tr35-vs-Tconv
Gene Symbol	Ensemble	log2FC	PValue	Qvalue
Fam163b	ENSMUSG00000009216	10.9769	2.90975e-25	4.92643e-23
Olfml2a	ENSMUSG00000046618	6.70595	4.72e-07	7.385e-06
Zfp423	ENSMUSG00000045333	6.60183	3.045e-07	4.9102e-06
Dbhos	ENSMUSG00000085008	6.54839	1.16439e-05	0.000131878
Camk1g	ENSMUSG00000016179	6.46196	6.91948e-36	3.04595e-33
Steap4	ENSMUSG00000012428	6.27725	8.4e-08	1.5138e-06
Calhm1	ENSMUSG00000079258	6.25624	3.33015e-05	0.00032967
Cdh13	ENSMUSG00000031841	5.9448	0.000442438	0.00315658
Fzd3	ENSMUSG00000007989	5.85944	0.000207378	0.00163892
Dbh	ENSMUSG00000000889	5.83847	6.172e-07	9.3796e-06
Sytl4	ENSMUSG00000031255	5.79801	8.61781e-05	0.000758207
Htr7	ENSMUSG00000024798	5.67382	1.3844e-06	1.93464e-05
Cdhr2	ENSMUSG00000034918	5.63441	4.81713e-05	0.000455369
Serpinc1	ENSMUSG00000026715	5.54205	2.17189e-32	7.17048e-30
Slco2a1	ENSMUSG00000032548	5.50837	0.00298615	0.0158565
Sulf1	ENSMUSG00000016918	5.45675	0.00339784	0.0176731
Lrrc7	ENSMUSG00000028176	5.45666	0.000670949	0.00451839
Lrp4	ENSMUSG00000027253	5.45299	7e-10	1.82e-08
Fhad1	ENSMUSG00000051435	5.45262	1.36423e-29	3.53254e-27
Lbp	ENSMUSG00000016024	5.39673	2.74869e-32	8.85345e-30
Mettl7b	ENSMUSG00000025347	5.39067	0.000905174	0.00578593
Atp10b	ENSMUSG00000055415	5.38127	0.000780596	0.00511152
Slc24a4	ENSMUSG00000041771	5.35625	0.000779431	0.00510827
Tcea3	ENSMUSG00000001604	5.30615	0.0007251	0.00482402
Greb1	ENSMUSG00000036523	5.28021	0.00492716	0.0241261
Ppp1r3g	ENSMUSG00000050423	5.24418	0.0118405	0.0489266
Ugt1a6a	ENSMUSG00000054545	5.15792	2.01e-08	4.082e-07
Wnt10a	ENSMUSG00000026167	5.15535	3.07973e-43	2.3924e-40
Sardh	ENSMUSG00000009614	5.13536	0	1e-10
C030013G03Rik	ENSMUSG00000117314	5.10394	0.00878891	0.0384692
Tsix	ENSMUSG00000085715	5.03684	0.00479046	0.0235791
Gpr63	ENSMUSG00000040372	5.00965	0.00109262	0.00680943
4932702P03Rik	ENSMUSG00000086796	4.99054	0.00160876	0.00942141
Tmprss11a	ENSMUSG00000072845	4.87458	0.00417745	0.0210272
Serpina9	ENSMUSG00000058260	4.83422	1.59406e-24	2.53628e-22
Tnfrsf8	ENSMUSG00000028602	4.82767	6.44055e-53	9.45043e-50
Igsf11	ENSMUSG00000022790	4.76024	0.00566599	0.0269834
Scml2	ENSMUSG00000000037	4.70878	0.000290158	0.00219058
Rph3a	ENSMUSG00000029608	4.70822	2.66741e-18	2.09677e-16
Dthd1	ENSMUSG00000090326	4.69233	0.00927749	0.0401437
Arhgap24	ENSMUSG00000057315	4.67693	1.526e-07	2.6108e-06
Ak5	ENSMUSG00000039058	4.67591	0.0109477	0.0459905
Adamtsl2	ENSMUSG00000036040	4.64793	1.7948e-06	2.45869e-05
Mylk2	ENSMUSG00000027470	4.64008	0.000128974	0.00107595
Robo1	ENSMUSG00000022883	4.62312	0.000159362	0.0013007
Smarcd3	ENSMUSG00000028949	4.47385	2.325e-07	3.834e-06
Aicda	ENSMUSG00000040627	4.47266	0	6e-10
Fetub	ENSMUSG00000022871	4.37252	1.5e-08	3.134e-07
Dagla	ENSMUSG00000035735	4.33489	1e-10	3.1e-09
Kcnma1	ENSMUSG00000063142	4.28802	2.50813e-05	0.000256762
Sox7	ENSMUSG00000063060	4.26233	1.9e-09	4.67e-08
Hif3a	ENSMUSG00000004328	4.25568	0	1e-10
Peli3	ENSMUSG00000024901	4.22876	2.8623e-16	0
Serpine2	ENSMUSG00000026249	4.20041	0.00239527	0.013169
D130043K22Rik	ENSMUSG00000006711	4.19427	3.4299e-27	7.18972e-25
Kctd14	ENSMUSG00000051727	4.1655	0.00529684	0.0255759
9130015A21Rik	ENSMUSG00000113985	4.12528	0.00157318	0.00924175
Rimklb	ENSMUSG00000040649	4.08947	0.00708443	0.032299
Batf3	ENSMUSG00000026630	4.08343	0.000232748	0.00181337
Pbx1	ENSMUSG00000052534	4.08284	0.00919247	0.039828
Ryr2	ENSMUSG00000021313	4.07577	1.7655e-06	2.42114e-05
Tmem45a	ENSMUSG00000022754	4.07233	0.000762918	0.00501073
Nwd1	ENSMUSG00000048148	4.03441	0.00317866	0.0166974
Ebi3	ENSMUSG00000003206	4.0148	6.44431e-80	4.25518e-76
Twist2	ENSMUSG00000007805	3.98969	0.0029244	0.0155976
Gm21284	ENSMUSG00000108660	3.96695	8.24828e-41	5.18699e-38
4930512J16Rik	ENSMUSG00000107622	3.95809	0.000397775	0.00288152
Vipr2	ENSMUSG00000011171	3.95766	8.67332e-35	3.27257e-32
Btbd16	ENSMUSG00000040298	3.93808	4.472e-07	7.0388e-06
Arfgef3	ENSMUSG00000019852	3.91021	2.5208e-26	4.75567e-24
Hfe	ENSMUSG00000006611	3.90122	0.00417806	0.0210272
Col18a1	ENSMUSG00000001435	3.89763	2.37377e-37	1.25392e-34
Col5a1	ENSMUSG00000026837	3.80321	3.6448e-06	4.72879e-05
Gm3488	ENSMUSG00000095295	3.80102	7.52e-08	1.3643e-06
Il18	ENSMUSG00000039217	3.78228	0.00974142	0.0418431
Fibcd1	ENSMUSG00000026841	3.76523	2.03621e-27	4.40822e-25
Gm16712	ENSMUSG00000097077	3.71556	7.06685e-79	3.11083e-75
Sapcd1	ENSMUSG00000036185	3.71466	0.00385396	0.0196735
Ntf5	ENSMUSG00000074121	3.69473	0.009484	0.0409166
Shank1	ENSMUSG00000038738	3.66147	7.9459e-06	9.39428e-05
D430019H16Rik	ENSMUSG00000094910	3.65446	0	0
Dock7	ENSMUSG00000028556	3.63826	0.00288223	0.0153975
Kcnq1	ENSMUSG00000009545	3.63346	4.35594e-16	0
1190005I06Rik	ENSMUSG00000043687	3.61972	0.0104183	0.0441259
C2cd4b	ENSMUSG00000091956	3.61493	0	0
Ttn	ENSMUSG00000051747	3.60322	0.000211013	0.00166466
S1pr3	ENSMUSG00000067586	3.59234	4.4574e-06	5.66007e-05
Arhgap6	ENSMUSG00000031355	3.56763	3.76843e-19	3.27407e-17
Pld1	ENSMUSG00000027695	3.55699	8.403e-07	1.2385e-05
Osbpl6	ENSMUSG00000042359	3.5488	3.98253e-18	3.07563e-16
Derl3	ENSMUSG00000009092	3.50702	7.46648e-17	0
D830030K20Rik	ENSMUSG00000096039	3.49652	1.0218e-06	1.47477e-05
Noxa1	ENSMUSG00000036805	3.48311	0.000566473	0.00390949
Capn3	ENSMUSG00000079110	3.4653	3.38908e-75	1.1189e-71
Gm16894	ENSMUSG00000097899	3.45184	1.4323e-06	1.9931e-05
Kctd15	ENSMUSG00000030499	3.43809	0	0
Tnfsf15	ENSMUSG00000050395	3.42029	2.2002e-06	2.9679e-05
Cacna1g	ENSMUSG00000020866	3.36338	0	1.1e-09
Ccdc120	ENSMUSG00000031150	3.36047	0.000896047	0.00574427
Dnm3	ENSMUSG00000040265	3.35988	0.000384049	0.00279435
Pcdhga7	ENSMUSG00000103472	3.34757	0.000501372	0.00351067
Lyplal1	ENSMUSG00000039246	3.33227	0.00165388	0.00963866
Ppfibp2	ENSMUSG00000036528	3.31117	0	0
Zfp114	ENSMUSG00000068962	3.29374	0.0110041	0.0461775
Frmpd4	ENSMUSG00000049176	3.2608	2.66498e-17	0
Gcnt3	ENSMUSG00000032226	3.20643	0.00798926	0.0356319
Abi3bp	ENSMUSG00000035258	3.15844	0.00592166	0.0279391
Stra6	ENSMUSG00000032327	3.13182	0.0103921	0.044029
Hpn	ENSMUSG00000001249	3.1184	0	6e-10
Tenm4	ENSMUSG00000048078	3.10514	4.48442e-05	0.000428519
Sorcs2	ENSMUSG00000029093	3.09154	9e-09	1.965e-07
Hspg2	ENSMUSG00000028763	3.08929	0.00571115	0.02713
Gm20743	ENSMUSG00000104117	3.07553	0.000488745	0.00343866
Mpzl1	ENSMUSG00000026566	3.03011	0.0039202	0.0199374
Gab2	ENSMUSG00000004508	3.02795	2.06438e-36	9.73648e-34
Nkain1	ENSMUSG00000078532	3.02068	0.00238123	0.0131137
Rbm11	ENSMUSG00000032940	3.01951	1e-10	1.8e-09
Sp6	ENSMUSG00000038560	3.01127	1.24688e-36	6.09865e-34
Dclk1	ENSMUSG00000027797	2.9868	7.5516e-06	8.98435e-05
Nlrp1b	ENSMUSG00000070390	2.9788	0	9e-10
Hebp1	ENSMUSG00000042770	2.97703	0.00730313	0.0331085
AI429214	ENSMUSG00000074384	2.96652	0.00334072	0.0174378
Igf2bp2	ENSMUSG00000033581	2.96368	4.20676e-23	5.50044e-21
Foxq1	ENSMUSG00000038415	2.9635	0.00912379	0.0396084
Gm5796	ENSMUSG00000096775	2.95629	4.93218e-05	0.000465246
Tmem63c	ENSMUSG00000034145	2.94626	0.00237296	0.0130899
Slc15a1	ENSMUSG00000025557	2.94337	6.9e-09	1.535e-07
Pdzk1ip1	ENSMUSG00000028716	2.93857	0	0
Kynu	ENSMUSG00000026866	2.9211	0.000247824	0.0019139
Nt5dc2	ENSMUSG00000071547	2.91456	0.000119704	0.0010114
2610042L04Rik	ENSMUSG00000079388	2.87614	0	0
Gm3002	-	2.84064	0	6e-10
Ddc	ENSMUSG00000020182	2.83834	2.31843e-05	0.000239759
4930558J18Rik	ENSMUSG00000097519	2.82824	0.00011414	0.00096997
Dmxl2	ENSMUSG00000041268	2.82645	3.716e-07	5.9333e-06
Trim7	ENSMUSG00000040350	2.82357	5.517e-07	8.4923e-06
Il1r2	ENSMUSG00000026073	2.80771	5.46294e-41	3.60718e-38
Ccdc88a	ENSMUSG00000032740	2.76987	0	0
Ribc1	ENSMUSG00000025257	2.76197	0.000424882	0.00305111
Dnph1	ENSMUSG00000040658	2.75225	3.7954e-06	4.90432e-05
Gm10406	ENSMUSG00000093985	2.74834	7.572e-07	1.12487e-05
Kcna2	ENSMUSG00000040724	2.74257	1.96248e-24	3.0853e-22
Ttc8	ENSMUSG00000021013	2.73823	4.94772e-05	0.000466046
Ninl	ENSMUSG00000068115	2.72881	0.00323052	0.0169362
Mid2	ENSMUSG00000000266	2.72813	8.96545e-24	1.28693e-21
Lrrk2	ENSMUSG00000036273	2.72652	7.22e-08	1.315e-06
Epha1	ENSMUSG00000029859	2.72592	2.66e-08	5.248e-07
Zfp820	ENSMUSG00000069743	2.72051	0.000290298	0.00219058
Actg2	ENSMUSG00000059430	2.71546	3.06394e-21	3.344e-19
Slc30a2	ENSMUSG00000028836	2.71302	6e-10	1.74e-08
Myh11	ENSMUSG00000018830	2.70177	0.000443102	0.00315961
Ppic	ENSMUSG00000024538	2.69184	1.4e-09	3.43e-08
6430548M08Rik	ENSMUSG00000031824	2.67668	0	2e-10
Slc1a4	ENSMUSG00000020142	2.66802	0	8e-10
Rdh1	ENSMUSG00000089789	2.65341	1.2792e-06	1.79713e-05
Gpr179	ENSMUSG00000070337	2.64516	1.52576e-18	1.22861e-16
Col27a1	ENSMUSG00000045672	2.62939	8.4564e-06	9.93549e-05
B3galt5	ENSMUSG00000074892	2.62929	0	0
Tcf7l2	ENSMUSG00000024985	2.6176	0.000976668	0.00617419
Il2	ENSMUSG00000027720	2.60157	3.7e-09	8.59e-08
Gfpt2	ENSMUSG00000020363	2.5796	0.0039903	0.0202443
Pdgfb	ENSMUSG00000000489	2.56983	3.6108e-20	3.54743e-18
Armcx1	ENSMUSG00000033460	2.56884	0.00253885	0.0138146
Pcdhga5	ENSMUSG00000103567	2.56712	0.000757324	0.00498069
Rec8	ENSMUSG00000002324	2.56154	4.27e-08	8.029e-07
Rad51b	ENSMUSG00000059060	2.55389	1.54e-08	3.2e-07
Liph	ENSMUSG00000044626	2.55309	0	6e-10
Slc30a3	ENSMUSG00000029151	2.54915	0.0115182	0.0478631
Ttll9	ENSMUSG00000074673	2.54357	3.06898e-05	0.00030611
Gm10409	ENSMUSG00000096488	2.54201	2.732e-07	4.4321e-06
Smtn	ENSMUSG00000020439	2.54026	6.92089e-26	1.26941e-23
Tmem255a	ENSMUSG00000036502	2.53631	0.0119523	0.0492948
Megf8	ENSMUSG00000045039	2.535	0.00300104	0.0159164
Gdf7	ENSMUSG00000037660	2.5278	0.00730284	0.0331085
Il9r	ENSMUSG00000020279	2.52315	4.41746e-29	1.10599e-26
Zc4h2	ENSMUSG00000035062	2.5199	1.1e-08	2.332e-07
Gm11201	-	2.5148	0.00637244	0.0296006
Cd1d2	ENSMUSG00000041750	2.51472	0.00355535	0.0183621
Vangl2	ENSMUSG00000026556	2.50856	0	1e-10
Adgrd1	ENSMUSG00000044017	2.49287	8.14984e-05	0.000721316
Wnt10b	ENSMUSG00000022996	2.49259	3.33986e-05	0.000330136
Thrb	ENSMUSG00000021779	2.48829	3e-10	7.5e-09
Eno2	ENSMUSG00000004267	2.47811	0.00469383	0.0231899
Ube2e2	ENSMUSG00000058317	2.46968	8.81103e-16	0
C430002N11Rik	ENSMUSG00000101581	2.46373	0.0114636	0.0476963
Akap6	ENSMUSG00000061603	2.45984	4.8e-09	1.087e-07
Papln	ENSMUSG00000021223	2.44093	0.00143003	0.00852597
Nipa1	ENSMUSG00000047037	2.44001	0.00274146	0.0148012
Tspan6	ENSG00000000003	2.43548	0.000518275	0.00361751
5930430L01Rik	ENSMUSG00000106951	2.41149	0.00569269	0.0270711
Tspan18	ENSMUSG00000027217	2.39135	0.00491859	0.024102
Pter	ENSMUSG00000026730	2.38819	0.000147586	0.00121662
Pgbd1	ENSMUSG00000055313	2.38565	0.00826775	0.0366266
Gm3383	ENSMUSG00000096629	2.38495	2.5394e-06	3.38393e-05
Ulk4	ENSMUSG00000040936	2.36364	0.00464669	0.0229914
Spire1	ENSMUSG00000024533	2.35885	8e-10	2.1e-08
Gm3500	ENSMUSG00000096003	2.35101	1.4525e-06	2.01488e-05
Capsl	ENSMUSG00000039676	2.34768	7.73683e-05	0.000689889
Ticam2	ENSMUSG00000056130	2.33574	4e-09	9.36e-08
Fam161a	ENSMUSG00000049811	2.33261	0.00224422	0.0124946
Dusp14	ENSMUSG00000018648	2.33022	0	0
Hmgn3	ENSMUSG00000066456	2.32595	1e-10	1.9e-09
Apol9a	ENSMUSG00000057346	2.31782	0.00516648	0.025061
Dab2ip	ENSMUSG00000026883	2.31462	1e-10	3.3e-09
Tnfsf4	ENSMUSG00000026700	2.31197	0.000128297	0.00107165
Ces2d-ps	-	2.31122	2.34e-08	4.681e-07
Nfix	ENSMUSG00000001911	2.28822	0	0
Abat	ENSMUSG00000057880	2.28509	3.99021e-19	3.43971e-17
P2ry2	ENSMUSG00000032860	2.27616	0.000742155	0.00490619
9530080O11Rik	ENSMUSG00000044125	2.27231	2.75004e-05	0.000278078
Aldh2	ENSMUSG00000029455	2.27145	4.84447e-21	5.15936e-19
Cpeb1	ENSMUSG00000025586	2.2646	4.636e-07	7.2793e-06
Fut10	ENSMUSG00000046152	2.26182	0.000188278	0.00150327
P4ha3	ENSMUSG00000051048	2.25212	0.00214689	0.0120339
Tln2	ENSMUSG00000052698	2.24857	0.000209729	0.00165651
Zfp30	ENSMUSG00000047473	2.22223	0.00256985	0.0139718
Pkdcc	ENSMUSG00000024247	2.22098	9.8296e-06	0.000113768
B4galt4	ENSMUSG00000022793	2.22033	1.07293e-05	0.000122782
F8	ENSMUSG00000031196	2.21305	0.00039311	0.00285086
D5Ertd605e	ENSMUSG00000106820	2.20357	0.00792855	0.035409
6330403K07Rik	ENSMUSG00000018451	2.19031	1.321e-07	2.2887e-06
6330409D20Rik	ENSMUSG00000009551	2.17922	0.00372055	0.0191107
Tctn2	ENSMUSG00000118662	2.17121	0.00739859	0.033438
2210408I21Rik	ENSMUSG00000071252	2.16401	9.765e-07	1.41867e-05
Clip3	ENSMUSG00000013921	2.15849	3.8127e-16	0
Pde11a	ENSMUSG00000075270	2.15798	5e-10	1.29e-08
Bace2	ENSMUSG00000040605	2.14901	7.01717e-19	5.90247e-17
Ablim2	ENSMUSG00000029095	2.14461	0	0
Pla2g4f	ENSMUSG00000046971	2.13939	0.00478185	0.0235543
Pcdhgb4	ENSMUSG00000103585	2.13586	5.674e-07	8.7126e-06
Kcns1	ENSMUSG00000040164	2.12709	0.00120257	0.00736945
Zbtb46	ENSMUSG00000027583	2.12633	0.000481672	0.00339977
Nckap5	ENSMUSG00000049690	2.1249	0.00119776	0.00734336
Klk1b27	ENSMUSG00000063177	2.12477	1.694e-07	2.8706e-06
Pnpla3	ENSMUSG00000041653	2.12332	0.00836239	0.0369591
Abca5	ENSMUSG00000018800	2.12251	0.00224152	0.0124855
Slc7a10	ENSMUSG00000030495	2.11746	6.15488e-18	4.59216e-16
Dmd	ENSMUSG00000045103	2.11418	0.00812433	0.0361002
H2-Oa	ENSMUSG00000024334	2.11253	5.96217e-16	0
Hap1	ENSMUSG00000006930	2.10814	5.31159e-05	0.000496425
Sgpp2	ENSMUSG00000032908	2.10576	0.00021167	0.00166884
Lrr1	ENSMUSG00000034883	2.10526	0.00362887	0.0186907
Susd4	ENSMUSG00000038576	2.09865	2.2224e-06	2.99181e-05
Kifc3	ENSMUSG00000031788	2.09843	8.084e-07	1.19554e-05
Hgf	ENSMUSG00000028864	2.08384	0.0100584	0.0430151
Fzd10	ENSMUSG00000081683	2.07831	0.000581488	0.00398709
Npas2	ENSMUSG00000026077	2.071	3.42e-08	6.592e-07
Tmem231	ENSMUSG00000031951	2.07068	7e-10	1.88e-08
Tdgf1	ENSMUSG00000032494	2.06598	7.44504e-05	0.000670513
D930020B18Rik	ENSMUSG00000047642	2.05264	0.00135118	0.00814547
Rnf157	ENSMUSG00000052949	2.05025	0	4e-10
Bcat1	ENSMUSG00000030268	2.04354	0	2e-10
Tnfsf14	ENSMUSG00000005824	2.04193	0	0
Vcam1	ENSMUSG00000027962	2.03954	0.00822971	0.0364948
Scamp1	ENSMUSG00000021687	2.02702	1.75356e-05	0.00018751
Stau2	ENSMUSG00000025920	2.02021	8e-10	1.99e-08
Apol9b	ENSMUSG00000068246	2.01216	0.000134132	0.00111335
Gna14	ENSMUSG00000024697	2.01215	3.71173e-18	2.88336e-16
Alpl	ENSMUSG00000028766	2.00638	0.00153509	0.00904612
Lyl1	ENSMUSG00000034041	2.00596	0.00950383	0.0409754
Pcdhgb5	ENSMUSG00000103749	2.00227	0.00419694	0.0211062
Dsp	ENSMUSG00000054889	-2.00266	0.000151639	0.00124691
Smad7	ENSMUSG00000025880	-2.00794	4.39222e-27	8.78844e-25
Sv2c	ENSMUSG00000051111	-2.01112	7e-10	1.89e-08
Frmpd1	ENSMUSG00000035615	-2.0166	3.3976e-06	4.43807e-05
Carhsp1	ENSMUSG00000008393	-2.02021	9.70383e-28	2.17201e-25
Ttyh1	ENSMUSG00000030428	-2.02063	0.000416847	0.00299993
Gpc1	ENSMUSG00000034220	-2.02856	0	0
Xdh	ENSMUSG00000024066	-2.02861	1.03444e-16	0
Tbc1d2	ENSMUSG00000039813	-2.0382	3.73752e-27	7.59348e-25
Myadm	ENSMUSG00000068566	-2.04372	0	1e-10
Snai3	ENSMUSG00000006587	-2.04643	0.000416368	0.00299976
Cxxc5	ENSMUSG00000046668	-2.04871	1.68241e-05	0.000180781
Selplg	ENSMUSG00000048163	-2.0549	7.3622e-21	7.77801e-19
St6galnac1	ENSMUSG00000009588	-2.05504	0.000146289	0.00120743
Ccdc102a	ENSMUSG00000063605	-2.05575	0.00384695	0.0196605
Fbxl2	ENSMUSG00000032507	-2.06179	0.000841535	0.00543704
Phf21b	ENSMUSG00000016624	-2.06714	2.22338e-16	0
Xcr1	-	-2.06775	0.00019305	0.00153672
Fasl	ENSMUSG00000000817	-2.06946	0	0
Entpd1	ENSMUSG00000048120	-2.06991	6.02319e-29	1.47301e-26
Rasa3	ENSMUSG00000031453	-2.07414	1.11936e-24	1.82497e-22
5830454E08Rik	ENSMUSG00000052658	-2.07861	0.00204923	0.0115854
Itgam	ENSMUSG00000030786	-2.08282	0.00451963	0.0224722
Crtam	ENSMUSG00000032021	-2.09038	6.26774e-05	0.000575604
Pde4a	ENSMUSG00000032177	-2.09325	3.8295e-06	4.94357e-05
Tgtp1	ENSMUSG00000078922	-2.09536	1.17928e-20	1.22626e-18
Deptor	ENSMUSG00000022419	-2.09662	0.000588545	0.00402086
Ifi204	ENSMUSG00000073489	-2.09756	8.31919e-17	0
Sytl1	ENSMUSG00000028860	-2.10237	0	0
Rab7b	ENSMUSG00000052688	-2.10341	2.35e-08	4.703e-07
Padi2	ENSMUSG00000028927	-2.10494	3.32788e-17	0
Lgals1	ENSMUSG00000068220	-2.10706	8.64e-08	1.5542e-06
Prg4	ENSMUSG00000006014	-2.11527	0.00451903	0.0224722
Dok3	ENSMUSG00000035711	-2.11602	1.61667e-05	0.000174568
Npas4	ENSMUSG00000045903	-2.11636	0.0101757	0.0434327
Rcn1	ENSMUSG00000005973	-2.12555	3.94451e-28	9.30199e-26
S100a10	ENSMUSG00000041959	-2.12807	4.79e-08	8.918e-07
Lamc1	ENSMUSG00000026478	-2.13563	0	0
Dkkl1	ENSMUSG00000030792	-2.1377	6.84464e-05	0.000623812
Il1rl1	ENSMUSG00000026069	-2.14004	2.1e-09	5.18e-08
Rasd1	ENSMUSG00000049892	-2.14555	7e-10	1.82e-08
Ret	ENSMUSG00000030110	-2.15121	4.2616e-06	5.4376e-05
Grin2d	ENSMUSG00000002771	-2.15539	8.3e-09	1.829e-07
Prune2	ENSMUSG00000039126	-2.16631	0.00125587	0.00763584
Oas2	ENSMUSG00000032690	-2.16818	2.4885e-06	3.32286e-05
Serpini1	ENSMUSG00000027834	-2.17224	2e-10	6.6e-09
Errfi1	ENSMUSG00000028967	-2.17384	0	0
Cd38	ENSMUSG00000029084	-2.17927	0.000165504	0.00134171
Rgs1	ENSMUSG00000026358	-2.18597	0	0
Matn2	ENSMUSG00000022324	-2.19315	1.10443e-16	0
Rbm47	ENSMUSG00000070780	-2.19694	1.58e-07	2.6893e-06
Myo1f	ENSMUSG00000024300	-2.20017	7.28019e-32	2.23586e-29
Sh3tc1	ENSMUSG00000036553	-2.20428	0.000396602	0.0028746
Scg2	ENSMUSG00000050711	-2.21721	0.000114082	0.00096997
Slc29a4	ENSMUSG00000050822	-2.22209	3e-10	9.6e-09
Tm6sf1	ENSMUSG00000038623	-2.22621	0	0
Plxdc1	ENSMUSG00000017417	-2.24227	0	0
Il10ra	ENSMUSG00000032089	-2.24255	1.90536e-26	3.64669e-24
Lamc2	ENSMUSG00000026479	-2.24322	0.00656246	0.030269
Mex3a	ENSMUSG00000074480	-2.24747	0	2e-10
Ccin	ENSMUSG00000070999	-2.24752	0.000490286	0.00344583
Eomes	ENSMUSG00000032446	-2.25346	2.22487e-18	1.76998e-16
Wdfy4	ENSMUSG00000051506	-2.25358	0.00474578	0.0234028
Tnfrsf12a	ENSMUSG00000023905	-2.2557	1.1e-09	2.7e-08
Dusp5	ENSMUSG00000034765	-2.26276	2.34022e-19	2.06033e-17
Prkd3	ENSMUSG00000024070	-2.26297	8.17759e-28	1.86195e-25
Esyt1	ENSMUSG00000025366	-2.27577	5.1925e-24	7.88185e-22
Il2ra	ENSMUSG00000026770	-2.28305	5.56039e-31	1.63179e-28
Plekhh3	ENSMUSG00000035172	-2.29572	4e-10	1.16e-08
Ust	ENSMUSG00000047712	-2.29801	1.932e-07	3.2375e-06
Egfl8	ENSMUSG00000015467	-2.30031	0.00588826	0.0278412
Hspa1a	ENSMUSG00000091971	-2.30208	1.7684e-05	0.000188639
Glipr2	ENSMUSG00000028480	-2.30494	4.30734e-19	3.66986e-17
Phyhd1	ENSMUSG00000079484	-2.30544	1.5003e-05	0.00016497
Cdc25b	ENSMUSG00000027330	-2.31417	1.9185e-42	1.40754e-39
Gzmc	ENSMUSG00000079186	-2.3159	0.00878673	0.0384692
Gna15	ENSMUSG00000034792	-2.32571	5e-10	1.36e-08
Nr1d1	ENSMUSG00000020889	-2.33212	2.38e-08	4.746e-07
Vipr1	ENSMUSG00000032528	-2.34286	0	2e-10
Nedd4	ENSMUSG00000032216	-2.34678	1.38689e-17	9.95394e-16
Krt80	ENSMUSG00000037185	-2.34725	4e-10	1.22e-08
Ptprj	ENSMUSG00000025314	-2.34754	0	3e-10
Hdc	ENSMUSG00000027360	-2.34887	1.6642e-06	2.29175e-05
Ccr9	ENSMUSG00000029530	-2.36331	3.88095e-05	0.000377685
Ptgir	ENSMUSG00000043017	-2.36354	0	4e-10
Cd24a	ENSMUSG00000047139	-2.36861	1.2e-09	2.96e-08
Klf2	ENSMUSG00000055148	-2.37228	2.20365e-35	9.09419e-33
Klf12	ENSMUSG00000072294	-2.37859	5.06909e-35	1.96889e-32
Adam12	ENSMUSG00000054555	-2.38239	8.27838e-05	0.000731266
Fosl1	ENSMUSG00000024912	-2.38624	1.0569e-06	1.51554e-05
Osm	ENSMUSG00000058755	-2.38688	0	0
Plekhf1	ENSMUSG00000074170	-2.39005	0.000279718	0.00212786
Fbxo27	ENSMUSG00000037463	-2.39544	0	1.4e-09
Cxcr6	ENSMUSG00000048521	-2.39993	0	0
Capn5	ENSMUSG00000035547	-2.4103	3.54562e-05	0.000348649
Paqr8	ENSMUSG00000025931	-2.41267	1e-09	2.55e-08
Smim24	ENSMUSG00000078439	-2.41307	0.00763231	0.0342133
Dgkh	ENSMUSG00000034731	-2.41805	0	1e-10
Hsf4	ENSMUSG00000033249	-2.42039	0.000540778	0.00375276
Lag3	ENSMUSG00000030124	-2.43078	1.11273e-40	6.67943e-38
Chsy1	ENSMUSG00000032640	-2.43095	1.55725e-22	1.9401e-20
Egfr	ENSMUSG00000020122	-2.43327	0.00328617	0.0172006
Rasl11a	ENSMUSG00000029641	-2.43405	4e-09	9.19e-08
Fbxo17	ENSMUSG00000030598	-2.44029	3.18324e-19	2.78396e-17
Cyp2d22	ENSMUSG00000061740	-2.4415	0.0024942	0.0136053
Ceacam16	ENSMUSG00000014686	-2.44803	0.00778198	0.0348369
Spry4	ENSMUSG00000024427	-2.44841	6.8931e-06	8.2906e-05
Emp3	ENSMUSG00000040212	-2.45123	0	1e-10
Hbegf	ENSMUSG00000024486	-2.45172	5.3715e-06	6.68975e-05
Neb	ENSMUSG00000026950	-2.4539	5.04354e-05	0.000473384
Eml1	ENSMUSG00000058070	-2.4678	0.0014117	0.00842806
Tnnt3	ENSMUSG00000061723	-2.46881	1.4434e-06	2.00435e-05
Prr5	ENSMUSG00000036106	-2.48186	1.22937e-05	0.00013817
Dyrk3	ENSMUSG00000016526	-2.48203	0	0
Wfikkn2	ENSMUSG00000044177	-2.48584	8.71e-08	1.5657e-06
Alox8	ENSMUSG00000020891	-2.48756	0.00440866	0.0220366
Edaradd	ENSMUSG00000095105	-2.49044	0.00842536	0.0372125
Adam8	ENSMUSG00000025473	-2.49403	0	0
Agpat4	ENSMUSG00000023827	-2.49987	0	0
H2-Aa	ENSMUSG00000036594	-2.50443	6.93607e-05	0.000629971
Iqgap2	ENSMUSG00000021676	-2.50695	2.1922e-41	1.5237e-38
Eps8	ENSMUSG00000015766	-2.51356	0.00832376	0.0368377
Nacc2	ENSMUSG00000026932	-2.5186	2.43934e-25	4.18363e-23
Plxdc2	ENSMUSG00000026748	-2.51904	0.00060825	0.00414049
Hs3st3b1	ENSMUSG00000070407	-2.5197	2.76056e-46	2.8043e-43
Sema4a	ENSMUSG00000028064	-2.52038	3.26117e-45	3.07622e-42
Zcchc24	ENSMUSG00000055538	-2.53599	0.00022464	0.0017585
Amotl1	ENSMUSG00000013076	-2.53822	3.159e-07	5.0819e-06
Tspan2	ENSMUSG00000027858	-2.54138	1.259e-07	2.1882e-06
Cyp2s1	ENSMUSG00000040703	-2.54563	3.37924e-23	4.5077e-21
Slc25a2	ENSMUSG00000050304	-2.54809	0.00516743	0.025061
Neo1	ENSMUSG00000032340	-2.55204	0.00088646	0.0056911
Atp1b1	ENSMUSG00000026576	-2.55753	0	0
Mt1	ENSMUSG00000031765	-2.56365	0	0
Rasgrp2	ENSMUSG00000032946	-2.57294	3.197e-28	7.6763e-26
Crip1	ENSMUSG00000006360	-2.57623	2.3591e-06	3.15652e-05
Dock5	ENSMUSG00000044447	-2.5798	1.22936e-20	1.26836e-18
Ifitm2	ENSMUSG00000060591	-2.58004	1.42238e-05	0.000157848
Slfn4	ENSMUSG00000000204	-2.583	0.000121884	0.00102523
F2rl1	ENSMUSG00000021678	-2.59035	3.36014e-32	1.05652e-29
Kctd12	ENSMUSG00000098557	-2.59251	4.96575e-16	0
Prdm1	ENSMUSG00000038151	-2.60099	1.51245e-32	5.1214e-30
Man1c1	ENSMUSG00000037306	-2.60659	0	0
S100a6	ENSMUSG00000001025	-2.61086	0.000141361	0.00116822
Sgk1	ENSMUSG00000019970	-2.61266	9.58124e-27	1.86073e-24
Syngr3	ENSMUSG00000007021	-2.61306	0.000434307	0.00310696
AI661453	ENSMUSG00000034382	-2.61345	1.1315e-06	1.61019e-05
Ncmap	ENSMUSG00000043924	-2.63291	4.505e-07	7.0824e-06
Gm11346	-	-2.63611	3.01147e-17	0
Igfbp4	ENSMUSG00000017493	-2.63919	1e-10	1.6e-09
Rhoc	ENSMUSG00000002233	-2.64591	0	1e-10
Tgfb3	ENSMUSG00000021253	-2.65973	0.001042	0.00653715
A330009N23Rik	ENSMUSG00000097915	-2.66475	0.00382481	0.0195701
Tspan9	ENSMUSG00000030352	-2.67365	0	1e-10
Cd80	ENSMUSG00000075122	-2.67672	0.000586208	0.0040132
Swap70	ENSMUSG00000031015	-2.6787	1.20905e-50	1.45152e-47
Hid1	ENSMUSG00000034586	-2.6826	1.07507e-27	2.36622e-25
Il7r	ENSMUSG00000003882	-2.68987	6.26597e-24	9.2839e-22
Sccpdh	ENSMUSG00000038936	-2.69419	4e-10	1.19e-08
Ctla2a	ENSMUSG00000044258	-2.70039	0	0
Ssc4d	ENSMUSG00000029699	-2.70099	0.00328954	0.0172115
Popdc2	ENSMUSG00000022803	-2.70558	0	1e-10
Gm4951	ENSMUSG00000073555	-2.70861	0.00147008	0.00872144
Gm973	ENSMUSG00000047361	-2.71376	0	5e-10
Itga5	ENSMUSG00000000555	-2.72457	0.00615204	0.0288406
Itgae	ENSMUSG00000005947	-2.7384	1.35381e-25	2.35242e-23
Tubb2b	ENSMUSG00000045136	-2.74413	8.09513e-05	0.000717478
S1pr1	ENSMUSG00000045092	-2.75511	2.52693e-21	2.82802e-19
Hip1	ENSMUSG00000039959	-2.76954	2.6e-09	6.19e-08
Cysltr1	ENSMUSG00000052821	-2.76957	4.2341e-22	5.12987e-20
Mt2	ENSMUSG00000031762	-2.77016	0.00170083	0.00984704
Olfr524	ENSMUSG00000050366	-2.77128	0.00504686	0.0246052
Fbxo30	ENSMUSG00000047648	-2.77484	0	0
Nxnl2	ENSMUSG00000021396	-2.78205	0.00150102	0.00888102
Itga2	ENSMUSG00000015533	-2.78947	7.95415e-18	5.83569e-16
Qrfp	ENSMUSG00000043102	-2.8088	8e-10	1.99e-08
Havcr2	ENSMUSG00000020399	-2.81396	8.73219e-20	8.06415e-18
Ifngr1	ENSMUSG00000020009	-2.81959	4.43869e-29	1.10599e-26
Vim	ENSMUSG00000026728	-2.82716	1.91711e-19	1.71063e-17
Apobr	ENSMUSG00000042759	-2.82985	4.17493e-23	5.50044e-21
Tmem221	ENSMUSG00000043664	-2.8352	1.1608e-06	1.64475e-05
Rap1gap2	ENSMUSG00000038807	-2.83609	4.99695e-22	5.99906e-20
Card10	ENSMUSG00000033170	-2.83771	1.64152e-05	0.000176963
1700012B07Rik	ENSMUSG00000020617	-2.8431	0.000730187	0.00484865
Trp53cor1	ENSMUSG00000085912	-2.86004	0.00077627	0.00509261
Anxa1	ENSMUSG00000024659	-2.86044	2e-09	4.93e-08
Ier3	ENSMUSG00000003541	-2.86231	0	2e-10
Tmem171	ENSMUSG00000052485	-2.86497	1.457e-07	2.5021e-06
Fam20a	ENSMUSG00000020614	-2.86714	3.6264e-20	3.54743e-18
Syk	ENSMUSG00000021457	-2.86817	2.53958e-05	0.00025958
Lgals7	ENSMUSG00000053522	-2.87687	2.94816e-05	0.000295622
Qpct	ENSMUSG00000024084	-2.87698	3.73401e-05	0.000364998
Tspan17	ENSMUSG00000025875	-2.88084	0	0
Sytl2	ENSMUSG00000030616	-2.89516	7.00328e-31	2.01055e-28
Il22	ENSMUSG00000074695	-2.89765	1.9539e-06	2.65193e-05
Tec	ENSMUSG00000029217	-2.90219	2.43674e-18	1.92692e-16
Acoxl	ENSMUSG00000027380	-2.90481	0.00167795	0.00975737
Slc7a8	ENSMUSG00000022180	-2.90536	4.136e-06	5.28754e-05
Plat	ENSMUSG00000031538	-2.90571	0.00122689	0.00749412
Ascl2	ENSMUSG00000009248	-2.9063	8.0736e-06	9.5282e-05
Trip10	ENSMUSG00000019487	-2.90632	0.00309149	0.0163174
Gpr25	ENSMUSG00000052759	-2.91223	0.000337777	0.00250038
Cdkn1a	ENSMUSG00000023067	-2.91272	0	0
E030030I06Rik	ENSMUSG00000097327	-2.91524	0.0121423	0.0498449
Zan	ENSMUSG00000079173	-2.91743	0.00398158	0.0202156
Map3k6	ENSMUSG00000028862	-2.93492	0	0
Corin	ENSMUSG00000005220	-2.93684	0.00012164	0.00102447
Jag1	ENSMUSG00000027276	-2.93785	0	1.1e-09
Rapgef3	ENSMUSG00000022469	-2.93957	2.7975e-06	3.70922e-05
Prss16	ENSMUSG00000006179	-2.94222	1e-10	3.6e-09
P4ha2	ENSMUSG00000018906	-2.94248	3.7236e-06	4.82094e-05
Pdlim4	ENSMUSG00000020388	-2.95033	2.07607e-23	2.82645e-21
Golm1	ENSMUSG00000021556	-2.95502	3.64846e-21	3.94931e-19
9230102O04Rik	ENSMUSG00000079602	-2.9645	0.000571055	0.00392779
Rorc	ENSMUSG00000028150	-2.97575	1.12097e-20	1.17488e-18
Lrp5	ENSMUSG00000024913	-2.97916	1.15452e-16	0
Cnn3	ENSMUSG00000053931	-2.98476	8.70595e-05	0.000765233
Gpnmb	ENSMUSG00000029816	-2.99889	0	1e-10
Itga4	ENSMUSG00000027009	-2.99955	3.07415e-34	1.09722e-31
Il18rap	ENSMUSG00000026068	-3.00124	7.30037e-19	6.10182e-17
Adgra2	ENSMUSG00000031486	-3.00981	4.71e-07	7.3779e-06
Lgals3	ENSMUSG00000050335	-3.03731	0	0
Gzmb	ENSMUSG00000015437	-3.0375	0	0
Anxa2	ENSMUSG00000032231	-3.07964	5.24944e-18	3.96138e-16
S100a4	ENSMUSG00000001020	-3.09162	3.62753e-05	0.000355908
Itgb3	ENSMUSG00000020689	-3.10598	4.93604e-44	4.07408e-41
Sox8	ENSMUSG00000024176	-3.10816	6.66562e-05	0.000609177
Metrnl	ENSMUSG00000039208	-3.1158	0	1e-10
Prrt1	ENSMUSG00000015476	-3.11846	0.00832955	0.0368399
Gm5127	ENSMUSG00000073010	-3.12161	0.00108134	0.00675188
Mycl	ENSMUSG00000028654	-3.14323	0.000675357	0.00454343
Epha3	ENSMUSG00000052504	-3.14793	0.00217567	0.0121488
Hgfac	ENSMUSG00000029102	-3.14919	0.00980399	0.0420499
Stbd1	ENSMUSG00000047963	-3.15332	1.2083e-06	1.70485e-05
D930028M14Rik	ENSMUSG00000074274	-3.16448	6.27e-08	1.153e-06
Map6	ENSMUSG00000055407	-3.17663	1.0331e-24	1.70539e-22
Lrrk1	ENSMUSG00000015133	-3.18054	0	1e-10
Spib	ENSMUSG00000008193	-3.18553	2.40737e-05	0.000248179
Pik3r5	ENSMUSG00000020901	-3.18896	3.86803e-104	5.10812e-100
Alox5	ENSMUSG00000025701	-3.21068	0.000923661	0.00586791
Entpd3	ENSMUSG00000041608	-3.21496	5.69e-07	8.7171e-06
Ctla2b	ENSMUSG00000074874	-3.2501	1e-09	2.58e-08
Fgr	ENSMUSG00000028874	-3.27114	3.9609e-06	5.09327e-05
Elovl7	ENSMUSG00000021696	-3.27167	4.6412e-05	0.000440947
Lrrc25	ENSMUSG00000049988	-3.28505	0.0119928	0.0494157
Epha8	ENSMUSG00000028661	-3.29966	0.00708543	0.032299
Nxnl1	ENSMUSG00000034829	-3.31064	9.91011e-05	0.000856498
Pde2a	ENSMUSG00000110195	-3.31385	3.46699e-61	7.63084e-58
Bcar3	ENSMUSG00000028121	-3.32177	0.000180076	0.00144301
Plekha6	ENSMUSG00000041757	-3.32705	0.000232245	0.00181052
Gprc5a	ENSMUSG00000046733	-3.33827	0.000383525	0.00279208
Trim16	ENSMUSG00000047821	-3.34869	4.30721e-20	4.1519e-18
Il17re	ENSMUSG00000043088	-3.37001	4.2e-09	9.77e-08
Fcgrt	ENSMUSG00000003420	-3.37131	6.85788e-05	0.000624507
Pard3	ENSMUSG00000025812	-3.37683	0.0081378	0.0361479
Acsbg1	ENSMUSG00000032281	-3.38219	8.32152e-27	1.64021e-24
Il18r1	ENSMUSG00000026070	-3.40937	3.71596e-40	2.13361e-37
Plcg2	ENSMUSG00000034330	-3.41135	1.89e-08	3.864e-07
Cxcl16	ENSMUSG00000018920	-3.41544	0.00110152	0.00685514
Lmna	ENSMUSG00000028063	-3.43471	1.41328e-18	1.14501e-16
Nhsl2	ENSMUSG00000079481	-3.43851	0.000506198	0.0035407
Ltb4r1	ENSMUSG00000046908	-3.44269	0.00042613	0.00305509
Ppm1j	ENSMUSG00000002228	-3.44333	1.17612e-35	5.01029e-33
Pak6	ENSMUSG00000074923	-3.44406	1.6026e-06	2.21382e-05
Scrt1	ENSMUSG00000048385	-3.45273	0.0100667	0.043037
Pilrb1	ENSMUSG00000066684	-3.45647	0.00375036	0.0192488
Rab27b	ENSMUSG00000024511	-3.45775	0.000688138	0.00461531
AA467197	ENSMUSG00000033213	-3.46758	4.25057e-05	0.000407944
Alox5ap	ENSMUSG00000060063	-3.46858	0.000414876	0.00299064
Thsd7b	ENSMUSG00000042581	-3.47343	0.00151769	0.00895158
Ndrg1	ENSMUSG00000005125	-3.47878	6.40763e-24	9.29881e-22
Atf3	ENSMUSG00000026628	-3.48735	1.29935e-25	2.2879e-23
Fes	ENSMUSG00000053158	-3.4926	0.000301211	0.00225883
Aqp3	ENSMUSG00000028435	-3.50316	3.06404e-05	0.00030608
Spp1	ENSMUSG00000029304	-3.50751	0.000505552	0.00353806
Kmo	ENSMUSG00000039783	-3.5141	2.96859e-05	0.000297327
Rtn4rl1	ENSMUSG00000045287	-3.51436	0	0
Myo16	ENSMUSG00000039057	-3.51683	0.000950841	0.00603112
Il17rc	ENSMUSG00000030281	-3.52152	2.8961e-06	3.82843e-05
L1cam	ENSMUSG00000031391	-3.53026	7.91507e-50	8.71053e-47
Fat1	ENSMUSG00000070047	-3.55021	0.000230102	0.00179594
Col8a2	ENSMUSG00000056174	-3.55122	3.27649e-05	0.00032511
Ampd1	ENSMUSG00000070385	-3.55688	0.00405862	0.0205043
Ovol2	ENSMUSG00000037279	-3.55933	6.18908e-05	0.000570333
Nmnat2	ENSMUSG00000042751	-3.56141	1.29e-08	2.725e-07
Socs2	ENSMUSG00000020027	-3.56472	0.00124139	0.00755477
Fam78b	ENSMUSG00000060568	-3.60026	6.8052e-06	8.20727e-05
Lilrb4a	ENSMUSG00000112148	-3.60304	5.2018e-18	3.94799e-16
Il3	ENSMUSG00000018914	-3.61633	0	1e-10
Dusp3	ENSMUSG00000003518	-3.63126	2.4e-08	4.789e-07
Pltp	ENSMUSG00000017754	-3.65226	2.23e-08	4.51e-07
Mpeg1	ENSMUSG00000046805	-3.66283	9.92932e-19	8.14451e-17
Col5a3	ENSMUSG00000004098	-3.67675	4.096e-07	6.5089e-06
Dapk1	ENSMUSG00000021559	-3.67844	1.0008e-06	1.44941e-05
1500009L16Rik	ENSMUSG00000087651	-3.68632	1.6234e-06	2.24015e-05
Atp8b4	ENSMUSG00000060131	-3.69208	1.5314e-21	1.72851e-19
Ccr2	ENSMUSG00000049103	-3.72835	1.13917e-23	1.61762e-21
Lair1	ENSMUSG00000055541	-3.73725	2.57723e-35	1.03136e-32
Gpr137b	ENSMUSG00000021306	-3.76036	0.00215559	0.0120673
Smyd1	ENSMUSG00000055027	-3.79511	0.00825944	0.0366131
Lmo2	ENSMUSG00000032698	-3.79601	0.00136607	0.00821884
Cdh1	ENSMUSG00000000303	-3.80853	0	0
Fhl2	ENSMUSG00000008136	-3.82308	4.26943e-24	6.55606e-22
Hrh4	ENSMUSG00000037346	-3.82484	3.77542e-16	0
Elf3	ENSMUSG00000003051	-3.83081	0.00119542	0.00733583
Epha2	ENSMUSG00000006445	-3.86396	2.05718e-24	3.19613e-22
Dntt	ENSMUSG00000025014	-3.87612	2.69779e-05	0.000273633
Lrrc75b	ENSMUSG00000046807	-3.88877	2.53405e-16	0
Csf2	ENSMUSG00000018916	-3.89636	1.15999e-05	0.000131711
Padi4	ENSMUSG00000025330	-3.90406	1.38699e-16	0
Cbfa2t3	ENSMUSG00000006362	-3.90746	1.35641e-58	2.55896e-55
Ifitm3	ENSMUSG00000025492	-3.93974	1.77748e-23	2.44515e-21
Gpr35	ENSMUSG00000026271	-3.99574	1.70766e-05	0.000183195
Gvin1	ENSMUSG00000045868	-4.00356	0.00317277	0.0166798
Gfra4	ENSMUSG00000027316	-4.09412	0.00929355	0.0401868
Rhpn2	ENSMUSG00000030494	-4.10619	0.00391795	0.0199374
Lyn	ENSMUSG00000042228	-4.1067	6.118e-07	9.3184e-06
Podxl	ENSMUSG00000025608	-4.1203	1.16195e-16	0
2900057B20Rik	ENSMUSG00000117797	-4.12438	0.000160639	0.00130951
Emp1	ENSMUSG00000030208	-4.13277	2.4553e-39	1.35103e-36
Batf2	ENSMUSG00000039699	-4.13653	0.00364866	0.0187706
Plac8	ENSMUSG00000029322	-4.15141	1.3616e-06	1.90887e-05
Nrbp2	ENSMUSG00000075590	-4.19425	6.36241e-19	5.38602e-17
Ly6c1	ENSMUSG00000079018	-4.2168	0	0
Cacna1i	ENSMUSG00000022416	-4.21971	1.67903e-34	6.15924e-32
Stmn2	ENSMUSG00000027500	-4.22122	5.53054e-20	5.29248e-18
Wipi1	ENSMUSG00000041895	-4.22615	0.000423355	0.0030418
Kif19a	ENSMUSG00000010021	-4.23718	0.00158612	0.00930303
Fcgr2b	ENSMUSG00000026656	-4.24835	8.8624e-06	0.000103756
Ccl4	ENSMUSG00000018930	-4.25474	0.00793955	0.0354462
Lcn4	ENSMUSG00000026919	-4.26086	0.00515238	0.0250197
Mmp25	ENSMUSG00000023903	-4.28384	4.47806e-30	1.23202e-27
Ncald	ENSMUSG00000051359	-4.28633	0.000751899	0.00495241
Atp1b2	ENSMUSG00000041329	-4.29084	0.00494886	0.0242144
Cacng8	ENSMUSG00000053395	-4.31534	0.00449962	0.0224038
Tbx21	ENSMUSG00000001444	-4.32727	5.07392e-45	4.46708e-42
Ifng	ENSMUSG00000055170	-4.34265	3.47157e-37	1.76329e-34
Ccr3	ENSMUSG00000035448	-4.3603	4.7911e-05	0.000453232
Tmprss13	ENSMUSG00000037129	-4.36807	0	0
Ggt1	ENSMUSG00000006345	-4.38975	1.27655e-29	3.37162e-27
Galnt3	ENSMUSG00000026994	-4.39707	1.22e-08	2.577e-07
4933431E20Rik	ENSMUSG00000086968	-4.41569	5.981e-07	9.1204e-06
Apcdd1	ENSMUSG00000071847	-4.41971	0.00536287	0.0258758
Nxpe4	ENSMUSG00000044229	-4.43107	0	0
Zbtb7c	ENSMUSG00000044646	-4.43923	1.11579e-05	0.000127137
Ackr3	ENSMUSG00000044337	-4.46861	0.0116677	0.0484081
Obscn	ENSMUSG00000061462	-4.46998	2.48763e-05	0.000255456
Bst1	ENSMUSG00000029082	-4.4799	0.003366	0.0175489
Tyrobp	ENSMUSG00000030579	-4.48917	2.96967e-05	0.000297327
Ctsh	ENSMUSG00000032359	-4.49522	1.99e-08	4.052e-07
Prr5l	ENSMUSG00000032841	-4.51407	0	6.98235e-18
Ccdc180	ENSMUSG00000035539	-4.51743	0.0025319	0.0137824
Cphx1	ENSMUSG00000095975	-4.5217	0.000190721	0.00152093
Mtus1	ENSMUSG00000045636	-4.53756	0.0117295	0.048563
Tnnc2	ENSMUSG00000017300	-4.54991	0.00953614	0.0410878
Cadm3	ENSMUSG00000005338	-4.58418	0.00209855	0.0118181
Cib2	ENSMUSG00000037493	-4.59372	5.41e-07	8.3469e-06
Tmprss11g	ENSMUSG00000079451	-4.59837	3.5706e-06	4.65025e-05
Fgl2	ENSMUSG00000039899	-4.6195	9.12774e-20	8.3709e-18
4933440M02Rik	ENSMUSG00000045928	-4.61952	3.47687e-05	0.000342909
Klrb1b	ENSMUSG00000079298	-4.62693	0.00961504	0.0413738
Clec10a	ENSMUSG00000000318	-4.63978	2.70851e-05	0.00027451
Cd55	ENSMUSG00000026399	-4.64836	7.88278e-20	7.38645e-18
Pik3r6	ENSMUSG00000046207	-4.66249	0.00617711	0.0289375
Pcsk1	ENSMUSG00000021587	-4.68887	0	2e-10
Serpinb1a	ENSMUSG00000044734	-4.69944	1e-10	2e-09
Emilin2	ENSMUSG00000024053	-4.71452	0.000942648	0.00598203
Muc20	ENSMUSG00000035638	-4.71514	1e-10	3.3e-09
Gzmk	ENSMUSG00000042385	-4.7248	0.000231227	0.00180366
Omp	ENSMUSG00000074006	-4.72818	0.0091581	0.0397182
Siglecf	ENSMUSG00000039013	-4.72853	0.000161932	0.00131841
Lingo4	ENSMUSG00000044505	-4.74081	0.00569797	0.0270771
Pald1	ENSMUSG00000020092	-4.75	0.0015528	0.00913629
Pirb	ENSMUSG00000058818	-4.80418	0.00565127	0.0269327
Ptgdr2	ENSMUSG00000034117	-4.80677	0	0
Gcm2	ENSMUSG00000021362	-4.80758	6e-10	1.64e-08
Ccdc162	ENSMUSG00000075225	-4.81015	0.00715679	0.0325602
Strip2	ENSMUSG00000039629	-4.83456	0.00345752	0.017934
Hs6st3	ENSMUSG00000053465	-4.84969	0.00412676	0.0207928
Serpina3f	ENSMUSG00000066363	-4.89221	0	0
Plxna4	ENSMUSG00000029765	-4.93861	1e-10	3.3e-09
Cdc42ep1	ENSMUSG00000049521	-4.96918	0.00987626	0.0423323
Adam11	ENSMUSG00000020926	-4.97744	7e-09	1.553e-07
Dmrta1	ENSMUSG00000043753	-4.99737	0.00230172	0.0127663
Slc41a2	ENSMUSG00000034591	-5.00218	0.000349772	0.00257906
Adamts14	ENSMUSG00000059901	-5.0192	2.6713e-06	3.54549e-05
Apba1	ENSMUSG00000024897	-5.02919	0.00234007	0.0129301
Il23r	ENSMUSG00000049093	-5.08559	0.000317755	0.00236543
Btbd3	ENSMUSG00000062098	-5.0897	0.0044818	0.0223346
Nccrp1	ENSMUSG00000047586	-5.10789	0	0
Ifitm1	ENSMUSG00000025491	-5.11079	5.4896e-52	7.24957e-49
Serpinh1	ENSMUSG00000070436	-5.11595	0.00639897	0.0297029
Htr2a	ENSMUSG00000034997	-5.13917	0.0011432	0.00707787
a	ENSMUSG00000084897	-5.14215	0.000168598	0.00136094
Pld4	ENSMUSG00000052160	-5.16014	0	0
Il17a	ENSMUSG00000025929	-5.18672	0	1.4e-09
Dpysl5	ENSMUSG00000029168	-5.20408	0.00515775	0.0250324
Proc	ENSMUSG00000024386	-5.22198	0.00209954	0.0118186
Zbtb16	ENSMUSG00000066687	-5.26011	0.000475674	0.00336463
Styk1	ENSMUSG00000032899	-5.26657	5.11742e-05	0.000479977
Ccr5	ENSMUSG00000079227	-5.28232	1.35853e-20	1.38006e-18
Cpne7	ENSMUSG00000034796	-5.2945	0	0
Sema3d	ENSMUSG00000040254	-5.30805	7.63718e-05	0.000682848
Tgm7	ENSMUSG00000079103	-5.36897	0.00308224	0.0162764
Pde5a	ENSMUSG00000053965	-5.38089	2.33917e-05	0.000241714
Trnp1	ENSMUSG00000056596	-5.40074	1e-10	2.7e-09
Shroom4	ENSMUSG00000068270	-5.42179	0.000191654	0.00152745
Plek	ENSMUSG00000020120	-5.42624	4.4e-09	1.008e-07
Ly86	ENSMUSG00000021423	-5.43886	0.00304133	0.0161171
Adgrg3	ENSMUSG00000060470	-5.44784	0	0
Erbb2	ENSMUSG00000062312	-5.44896	0.000270687	0.0020663
Itga1	ENSMUSG00000042284	-5.49771	5.49816e-23	7.04939e-21
Dse	ENSMUSG00000039497	-5.5191	8.08323e-16	0
Slc22a4	ENSMUSG00000020334	-5.535	2.9e-09	6.94e-08
Ppp1r14c	ENSMUSG00000040653	-5.55609	0.000291033	0.00219371
Lama3	ENSMUSG00000024421	-5.61958	0.000353408	0.00260151
Atp1a2	ENSMUSG00000007097	-5.62859	7.41578e-05	0.00066894
Fgfr1	ENSMUSG00000031565	-5.6337	0	1.3e-09
Crybb1	ENSMUSG00000029343	-5.67761	7.68976e-05	0.00068666
Nlrp6	ENSMUSG00000038745	-5.73664	0.000154379	0.00126472
Adamtsl5	ENSMUSG00000043822	-5.7908	0.000242482	0.00188255
Heatr9	ENSMUSG00000018925	-5.81325	5.4101e-06	6.72109e-05
Gstm1	ENSMUSG00000058135	-5.81695	3.50585e-05	0.000345252
Kcnc1	ENSMUSG00000058975	-5.83941	2.741e-07	4.4354e-06
Kcnh5	ENSMUSG00000034402	-5.88717	8.1566e-06	9.61753e-05
Rsc1a1	ENSMUSG00000040715	-5.91659	0.00954622	0.0411148
Prf1	ENSMUSG00000037202	-5.92429	1.29466e-16	0
Fcrla	ENSMUSG00000038421	-5.95792	4.99179e-05	0.00046886
Ly6c2	ENSMUSG00000022584	-5.97839	1.14239e-25	2.06663e-23
Gc	ENSMUSG00000035540	-5.9821	6.391e-05	0.000585701
Cdh5	ENSMUSG00000031871	-5.98542	7.024e-07	1.05056e-05
Rnase6	ENSMUSG00000021880	-6.02163	4.86551e-05	0.000459613
Col6a2	ENSMUSG00000020241	-6.06362	1.3617e-05	0.000151496
Tmem108	ENSMUSG00000042757	-6.06945	7.6582e-06	9.09479e-05
Ly6d	ENSMUSG00000034634	-6.09413	1.1757e-06	1.66413e-05
Dpysl3	ENSMUSG00000024501	-6.11789	7.37009e-05	0.000666333
Klrk1	ENSMUSG00000030149	-6.12982	1.11083e-33	3.86041e-31
Ctsw	ENSMUSG00000024910	-6.17414	5.91543e-54	9.7649e-51
Pygl	ENSMUSG00000021069	-6.19699	3.8665e-06	4.98637e-05
Haao	ENSMUSG00000000673	-6.22922	2.073e-07	3.4385e-06
Fam71a	ENSMUSG00000091017	-6.23273	1.45e-08	3.029e-07
Nkg7	ENSMUSG00000004612	-6.23443	4.24366e-16	0
Ifitm10	ENSMUSG00000045777	-6.31306	1.763e-07	2.9664e-06
Mal	ENSMUSG00000027375	-6.35551	1.13774e-05	0.000129303
Serp2	ENSMUSG00000052584	-6.36053	0	2e-10
Trpm1	ENSMUSG00000030523	-6.38769	4.308e-07	6.8134e-06
Gcnt2	ENSMUSG00000021360	-6.43044	1.26047e-22	1.58531e-20
Cx3cr1	ENSMUSG00000052336	-6.54347	4.47e-08	8.376e-07
Ccl3	ENSMUSG00000000982	-6.5692	8.5e-09	1.857e-07
Tmem37	ENSMUSG00000050777	-6.57099	2.499e-07	4.0789e-06
Klrd1	ENSMUSG00000030165	-6.59854	0	2e-10
Lifr	ENSMUSG00000054263	-6.60858	1.38e-08	2.885e-07
Gas7	ENSMUSG00000033066	-6.61941	0	0
Klk1	ENSMUSG00000063903	-6.66447	7.869e-07	1.16497e-05
Csf2rb	ENSMUSG00000071713	-6.68679	1.976e-07	3.3032e-06
Flt3	ENSMUSG00000042817	-6.81872	7.23e-08	1.315e-06
Cmklr1	ENSMUSG00000042190	-6.95244	7e-09	1.536e-07
Csf2rb2	ENSMUSG00000071714	-6.96963	2.7e-09	6.35e-08
Wdr95	ENSMUSG00000029658	-7.04288	4.5e-09	1.04e-07
Siglech	ENSMUSG00000051504	-7.18537	0	9e-10
Itgax	ENSMUSG00000030789	-7.20917	3.4e-09	7.94e-08
Miat	ENSMUSG00000097767	-7.94255	3e-10	7.6e-09
Ccl5	ENSMUSG00000035042	-8.2224	1.78652e-74	4.71857e-71
